# Supplementary material for: Platelet/High-Density Lipoprotein Ratio (PHR) Predicts Type 2 Diabetes in Obese Patients: A Retrospective Study
Source: Healthcare (Basel). 2024 Aug 3;12(15):1540. doi: 10.3390/healthcare12151540 (PMC11311744; doi:10.3390/healthcare12151540)
Supplement: Supplementary file 1 [file healthcare-12-01540-s001.zip]

Archive with 1 entries (1 files):
- healthcare-3070937-supplementary.pdf
